# Supplementary material for: Bacterial Production of Indole Related Compounds Reveals Their Role in Association Between Duckweeds and Endophytes
Source: Front Chem. 2018 Jul 12;6:265. doi: 10.3389/fchem.2018.00265 (PMC6052042; doi:10.3389/fchem.2018.00265)
Supplement: Supplementary file 1 [file Table_1.XLSX]

## Sheet: Supp. Table 1
Supplementary Table 1. Isolation of duckweed associated bacterial endophytes and their 16S rDNA sequence. Collected by: RU= Rutgers University; TN= Tenneesee University. Media Cultivation: LB= Lauria Broth agar; TSA= Tryptic soy agar. Chemical Treatment: AB= isolated from surrounding area of tissue grown on antibiotic medium; Media= isolated from medium; SD Solution= isolated from salt and deterg…
Bacteria Phylum	Bacteria Family	Bacteria Genus	Strain	Host Genus	Host Species	Host Strain/Ecotype	Isolate ID	Collected By	Media Cultivation	Chemical Treatment	Sample Origin	GenBank Accession Number for 16S rDNA Sequence
Firmicutes	Bacillaceae	Bacillus	RU27A	Landoltia	punctata	7248	DAB 27A	RU	LB	AB	RDSC: South Africa, Cape, Stellenbosch, Jonkershoek	MH217534
Firmicutes	Paenibacillaceae	Paenibacillus	RU15A	Wolffia	globosa	8245	DAB 15A	RU	LB	B	RDSC: Malaysia, Penang	MH217539
Firmicutes	Paenibacillaceae	Paenibacillus	RU4T	Lemna	aequinoctialis	8656	DAB 4T	RU	LB	B	RDSC: Argentina, Salta, Hickmann	MH217544
Firmicutes	Paenibacillaceae	Paenibacillus	RU4X	Lemna	aequinoctialis	8656	DAB 4X	RU	LB	B	RDSC: Argentina, Salta, Hickmann	MH217543
Proteobacteria	Oxalobacteraceae	Paenibacillus	RU5A	Lemna	minor	8744	DAB 5A	RU	LB	SD solution	RDSC: Albania, Lezha	MH217549
Proteobacteria	Oxalobacteraceae	Herbaspirillum	RU5E	Lemna	minor	8744	DAB 5E	RU	LB	SD	RDSC: Albania, Lezha	MH217548
Firmicutes	Paenibacillaceae	Paenibacillus	RU5M	Lemna	minor	8744	DAB 5M	RU	LB	B	RDSC: Albania, Lezha	MH217547
Proteobacteria	Oxalobacteraceae	Herbaspirillum	RU5O	Lemna	minor	8744	DAB 5O	RU	LB	B	RDSC: Albania, Lezha	MH217546
Proteobacteria	Oxalobacteraceae	Herbaspirillum	RU5S	Lemna	minor	8744	DAB 5S	RU	LB	B	RDSC: Albania, Lezha	MH217545
Firmicutes	Bacillaceae	Bacillus	RU9509.4 (3D)	Spirodela	polyrhiza	9509	DAB 9509-4 (3D)	RU	LB	Media	RDSC: Germany, Lotschen, Stadtroda 2002	MH217512
Proteobacteria	Aeromonadaceae	Aeromonas	RU31B	*-	-	-	DAB 31B	RU	LB	B	Argentina, Totoras, Main Lagoon	MH217532
Actinobacteria	Microbacteriaceae	Microbacterium	RU370.1 (1A)	Lemna	minor	370-DWC112	DAB 370-1 (1A)	RU	LB	Media	RDSC: UK, Wales, Machynlleth	MH217542
Firmicutes	Staphylococcaceae	Staphylococcus	RU1B	Lemna	minor	370-DWC112	DAB 1B	RU	LB	Media	RDSC: UK, Wales, Machynlleth	MH217541
Actinobacteria	Microbacteriaceae	Microbacterium	RU1D	Lemna	minor	370-DWC112	DAB 1D	RU	LB	Media	RDSC: UK, Wales, Machynlleth	MH217540
Firmicutes	Bacillaceae	Bacillus	RU2C	Lemna	minor	370-DWC112	DAB 2C	RU	LB	Media	RDSC: UK, Wales, Machynlleth	MH217533
Proteobacteria	Pseudomonadaceae	Pseudomonas	TN2FKM1	Spirodela	polyrhiza	432-9509	2FKM1	TN	LB	SD	S. polyrhiza 432-9509 grown on Princeton Meadows wastewater for 10 days; water taken from secondary clarifier	MH217552
Proteobacteria	Pseudomonadaceae	Pseudomonas	TND2EKK1	Spirodela	polyrhiza	432-9509	D2EKK1	TN	LB	SD	S. polyrhiza 432-9509 grown on Princeton Meadows wastewater for 10 days; water taken from secondary clarifier	MH217553
Proteobacteria	Xanthomonadaceae	Rhodanobacter	TND4EH1	Spirodela	polyrhiza	432-9509	D4EH1	TN	LB	SD	S. polyrhiza 432-9509 grown on Princeton Meadows wastewater for 10 days; water taken from secondary clarifier	MH217554
Proteobacteria	Bradyrhizobiaceae	Bosea	TND4EK4	Spirodela	polyrhiza	432-9509	D4EK4	TN	LB	SD	S. polyrhiza 432-9509 grown on Princeton Meadows wastewater for 10 days; water taken from secondary clarifier	MH217555
Proteobacteria	Xanthomonadaceae	Rhodanobacter	TND4EL1	Spirodela	polyrhiza	432-9509	D4EL1	TN	LB	SD	S. polyrhiza 432-9509 grown on Princeton Meadows wastewater for 10 days; water taken from secondary clarifier	MH217556
Proteobacteria	Pseudomonadaceae	Pseudomonas	TND4EL2	Spirodela	polyrhiza	432-9509	D4EL2	TN	LB	SD	S. polyrhiza 432-9509 grown on Princeton Meadows wastewater for 10 days; water taken from secondary clarifier	MH217557
Proteobacteria	Oxalobacteraceae	Janthinobacterium	TND4EL3	Spirodela	polyrhiza	432-9509	D4EL3	TN	LB	SD	S. polyrhiza 432-9509 grown on Princeton Meadows wastewater for 10 days; water taken from secondary clarifier	MH217558
Proteobacteria	Xanthomonadaceae	Rhodanobacter	TND4FH1	Spirodela	polyrhiza	432-9509	D4FH1	TN	LB	SD	S. polyrhiza 432-9509 grown on Princeton Meadows wastewater for 10 days; water taken from secondary clarifier	MH217559
Proteobacteria	Xanthomonadaceae	Rhodanobacter	TND4FL3	Spirodela	polyrhiza	432-9509	D4FL3	TN	LB	SD	S. polyrhiza 432-9509 grown on Princeton Meadows wastewater for 10 days; water taken from secondary clarifier	MH217560
Firmicutes	Paenibacillaceae	Paenibacillus	RU26A	Lemna	japonica/minor	949-EL046	DAB 26A	RU	LB	B	RDSC: USA, NJ, Plainsboro, Princeton Meadows wastewater treatment plant	MH217535
Actinobacteria	Microbacteriaceae	Microbacterium	RURRCA19A	Lemna	japonica/minor	985-EL075	DAB RRCA (19A)	RU	LB	B	USA, NJ, New Brunswick, Delware and Raritan Canal State Park Trail, Intesection of George Street and Landing Lane	MH217538
Actinobacteria	Microbacteriaceae	Microbacterium	RU19B	Lemna	japonica/minor	985-EL075	DAB 19B	RU	LB	B	USA, NJ, New Brunswick, Delware and Raritan Canal State Park Trail, Intesection of George Street and Landing Lane	MH217537
Proteobacteria	Rhizobiaceae	Rhizobium	RU20A	Lemna	obscura	988-EL076	DAB 20A	RU	LB	B	USA, NJ, Piscataway, Johnson Park	MH217536
Proteobacteria	Rhodospirillaceae	Azospirillum	RU37A	Lemna	japonica/minor	SG001	DAB 37A	RU	LB	B	USA, NJ, Piscataway, Johnson Park	MH217518
Bacteroidetes	Flavobacteriaceae	Chryseobacterium	RU37D	Lemna	japonica/minor	SG001	DAB 37D	RU	TSA	SD	USA, NJ, Piscataway, Johnson Park	MH217517
Proteobacteria	Pseudomonadaceae	Pseudomonas	RU38C.1	Spirodela	polyrhiza	SG002	DAB 38C1	RU	LB	B	USA, NJ, Piscataway, Johnson Park	MH217516
Proteobacteria	Pseudomonadaceae	Pseudomonas	RU38D	Spirodela	polyrhiza	SG002	DAB 38D	RU	LB	B	USA, NJ, Piscataway, Johnson Park	MH217514
Proteobacteria	Rhodospirillaceae	Azospirillum	RU38E	Spirodela	polyrhiza	SG002	DAB 38E	RU	TSA	B	USA, NJ, Piscataway, Johnson Park	MH217515
Firmicutes	Bacillaceae	Bacillus	RU36A	Lemna	obscura	SG003	DAB 36A	RU	LB	B	USA, NJ, Great Meadows, Caldwell house Pond	MH217522
Firmicutes	Bacillaceae	Bacillus	RU36C	Lemna	obscura	SG003	DAB 36C	RU	LB	B	USA, NJ, Great Meadows, Caldwell house Pond	MH217521
Proteobacteria	Rhizobiaceae	Rhizobium	RU36D	Lemna	obscura	SG003	DAB 36D	RU	TSA	B	USA, NJ, Great Meadows, Caldwell house Pond	MH217520
Proteobacteria	Pseudomonadaceae	Pseudomonas	RU36E	Lemna	obscura	SG003	DAB 36E	RU	TSA	B	USA, NJ, Great Meadows, Caldwell house Pond	MH217519
Proteobacteria	Rhizobiaceae	Rhizobium	RU33A	Wolffia	brasiliensis	SG004	DAB 33A	RU	LB	SD	USA, NJ, Great Meadows, Caldwell house Pond	MH217531
Actinobacteria	Microbacteriaceae	Microbacterium	RU33B	Wolffia	brasiliensis	SG004	DAB 33B	RU	LB	SD	USA, NJ, Great Meadows, Caldwell house Pond	MH217530
Bacteroidetes	Flavobacteriaceae	Chryseobacterium	RU33C	Wolffia	brasiliensis	SG004	DAB 33C	RU	LB	SD	USA, NJ, Great Meadows, Caldwell house Pond	MH217529
Proteobacteria	Aeromonadaceae	Aeromonas	RU34A	Wolffia	brasiliensis	SG004	DAB 34A	RU	LB	B	USA, NJ, Great Meadows, Caldwell house Pond	MH217528
Proteobacteria	Aeromonadaceae	Aeromonas	RU34C	Wolffia	brasiliensis	SG004	DAB 34C	RU	TSA	B	USA, NJ, Great Meadows, Caldwell house Pond	MH217527
Proteobacteria	Neisseriaceae	Vogesella	RU34D	Wolffia	brasiliensis	SG004	DAB 34D	RU	TSA	B	USA, NJ, Great Meadows, Caldwell house Pond	MH217526
Proteobacteria	Rhizobiaceae	Rhizobium	RU35A	Lemna	japonica/minor	SG005	DAB 35A	RU	LB	B	USA, NJ, New Brunwsick, Passion Puddle	MH217525
Proteobacteria	Comamonadaceae	Pseudacidovorax	RU35E	Lemna	japonica/minor	SG005	DAB 35E	RU	TSA	B	USA, NJ, New Brunwsick, Passion Puddle	MH217524
Proteobacteria	Comamonadaceae	Acidovorax	RU35F	Lemna	japonica/minor	SG005	DAB 35F	RU	TSA	B	USA, NJ, New Brunwsick, Passion Puddle	MH217523
Proteobacteria	Aeromonadaceae	Aeromonas	RU39B	Spirodela	polyrhiza	SG006	DAB 39B	RU	TSA	B	USA, NY, Bronx, New York Botanical Garden pond	MH217513

## Sheet: Supp. Table 2
Supplementary Table 2. Summary of the color change resulting from addition of Salkowski reagent to bacterial supernatants. *Tissue not available for sequencing.
Bacteria Phylum	Bacteria Family	Bacteria Genus	Host Genus	Host Species	Isolate ID	Salkowski Color Change
Proteobacteria	Aeromonadaceae	Aeromonas	*-	-	DAB 31B	brown
Bacteroidetes	Flavobacteriaceae	Chryseobacterium	Wolffia	brasiliensis	DAB 33C	brown
Proteobacteria	Aeromonadaceae	Aeromonas	Wolffia	brasiliensis	DAB 34A	brown
Proteobacteria	Aeromonadaceae	Aeromonas	Wolffia	brasiliensis	DAB 34C	brown
Proteobacteria	Neisseriaceae	Vogesella	Wolffia	brasiliensis	DAB 34D	brown
Bacteroidetes	Flavobacteriaceae	Chryseobacterium	Lemna	japonica/minor	DAB 37D	brown
Proteobacteria	Aeromonadaceae	Aeromonas	Spirodela	polyrhiza	DAB 39B	brown
Actinobacteria	Microbacteriaceae	Microbacterium	Lemna	minor	DAB 370-1 (1A)	pink
Actinobacteria	Microbacteriaceae	Microbacterium	Lemna	minor	DAB 1D	pink
Firmicutes	Paenibacillaceae	Paenibacillus	Lemna	aequinoctialis	DAB 4T	pink
Firmicutes	Paenibacillaceae	Paenibacillus	Lemna	aequinoctialis	DAB 4X	pink
Proteobacteria	Paenibacillaceae	Paenibacillus	Lemna	minor	DAB 5A	pink
Proteobacteria	Oxalobacteraceae	Herbaspirillum	Lemna	minor	DAB 5E	pink
Firmicutes	Paenibacillaceae	Paenibacillus	Lemna	minor	DAB 5M	pink
Proteobacteria	Oxalobacteraceae	Herbaspirillum	Lemna	minor	DAB 5O	pink
Proteobacteria	Oxalobacteraceae	Herbaspirillum	Lemna	minor	DAB 5S	pink
Actinobacteria	Microbacteriaceae	Microbacterium	Lemna	japonica/minor	DAB RRCA (19A)	pink
Actinobacteria	Microbacteriaceae	Microbacterium	Lemna	japonica/minor	DAB 19B	pink
Proteobacteria	Rhizobiaceae	Rhizobium	Lemna	obscura	DAB 20A	pink
Firmicutes	Paenibacillaceae	Paenibacillus	Lemna	japonica/minor	DAB 26A	pink
Proteobacteria	Rhizobiaceae	Rhizobium	Lemna	japonica/minor	DAB 35A	pink
Proteobacteria	Comamonadaceae	Pseudacidovorax	Lemna	japonica/minor	DAB 35E	pink
Proteobacteria	Comamonadaceae	Acidovorax	Lemna	japonica/minor	DAB 35F	pink
Proteobacteria	Pseudomonadaceae	Pseudomonas	Lemna	obscura	DAB 36E	pink
Proteobacteria	Rhizobiaceae	Rhizobium	Lemna	obscura	DAB 36D	pink
Proteobacteria	Rhodospirillaceae	Azospirillum	Lemna	japonica/minor	DAB 37A	pink
Proteobacteria	Pseudomonadaceae	Pseudomonas	Spirodela	polyrhiza	DAB 38C1	pink
Proteobacteria	Rhodospirillaceae	Azospirillum	Spirodela	polyrhiza	DAB 38E	pink
Proteobacteria	Pseudomonadaceae	Pseudomonas	Spirodela	polyrhiza	D4EL2	pink
Proteobacteria	Oxalobacteraceae	Janthinobacterium	Spirodela	polyrhiza	D4EL3	pink
Proteobacteria	Xanthomonadaceae	Rhodanobacter	Spirodela	polyrhiza	D4FL3	pink
Proteobacteria	Pseudomonadaceae	Pseudomonas	Spirodela	polyrhiza	D2EKK1	pink
Proteobacteria	Pseudomonadaceae	Pseudomonas	Spirodela	polyrhiza	2FKM1	pink
Proteobacteria	Bradyrhizobiaceae	Bosea	Spirodela	polyrhiza	D4EK4	pink
Firmicutes	Paenibacillaceae	Paenibacillus	Wolffia	globosa	DAB 15A	pink
Proteobacteria	Rhizobiaceae	Rhizobium	Wolffia	brasiliensis	DAB 33A	pink
Actinobacteria	Microbacteriaceae	Microbacterium	Wolffia	brasiliensis	DAB 33B	pink
Firmicutes	Staphylococcaceae	Staphylococcus	Lemna	minor	DAB 1B	none
Firmicutes	Bacillaceae	Bacillus	Lemna	minor	DAB 2C	none
Firmicutes	Bacillaceae	Bacillus	Lemna	obscura	DAB 36A	none
Firmicutes	Bacillaceae	Bacillus	Lemna	obscura	DAB 36C	none
Firmicutes	Bacillaceae	Bacillus	Spirodela	polyrhiza	DAB 9509-4 (3D)	none
Proteobacteria	Pseudomonadaceae	Pseudomonas	Spirodela	polyrhiza	DAB 38D	none
Proteobacteria	Xanthomonadaceae	Rhodanobacter	Spirodela	polyrhiza	D4EH1	none
Proteobacteria	Xanthomonadaceae	Rhodanobacter	Spirodela	polyrhiza	D4EL1	none
Proteobacteria	Xanthomonadaceae	Rhodanobacter	Spirodela	polyrhiza	D4FH1	none
Firmicutes	Bacillaceae	Bacillus	Landoltia	punctata	DAB 27A	none

## Sheet: Supp. Table 3
Supplementary Table 3. An IAA standard curve was generated for estimated quantification of indole containing compounds using the Salkowski assay. The mean absorbance at 530 nm was calculated using 6 biological replicates. The standard curve generated an equation of y = 0.0202x + 0.2921 and an R square value of 0.98.
	Absorbance at 530nm
Concentration (µg/ml) of free IAA	Replicate 1	Replicate 2	Replicate 3	Replicate 4	Replicate 5	Replicate 6	Mean Absorbance
100	2.308	2.3215	2.329	2.2025	2.091	2.1185	2.22842
50	1.4405	1.622	1.447	1.4285	1.397	1.405	1.45667
20	0.7675	0.9185	0.7645	0.5365	0.77	0.7815	0.756417
10	0.4635	0.557	0.4585	0.474	0.4375	0.428	0.46975
5	0.2715	0.355	0.2575	0.278	0.2705	0.2655	0.283

## Sheet: Supp. Table 4
Supplementary Table 4. Tryptophan metabolism genes present in the genomes of DABs 3D, 1A and 37A. Complete genomes from JGI were analyzed using KEGG Mapper or RAST.
Bacteria	Genus	Salkowski Result	Proposed Enzyme	Gene EC Number	Enzyme Letter in Figure 2	Product Source	Gene ID	Amino Acid Sequence
DAB 3D	Bacillus	No Color Change	IAM Hydrolase	3.5.1.4	A	K01426	2608423032	MNVKEYMTYDATGLASLVQKKQVTPEELVQAAFTRLEEVNPVLNAVIHTR RDQVFKDMKSLDADQPFAGVPFVLKNISQGLEHEPLTAGALLLKDVKAQT DSHFVRRLKQAGLLMIGHTNTPEFGLRNVTEPFLYGPTRNPWNADYSPGG SSGGTAAAVASGIVPAGGASDGGGSIRIPASFTGLFGLKPTRGRTPVGPG AGRQWQGASIDFTLTKTVRDSAALLDLLQVIQPEAAFQTPLYDGSYQEDL VKRTSSMRIAYSVDSPVGTKVSEEAKQAVLNTVKWLSEQGHQIEEVKPDI DGVHLMQQYYVMNSGEMSALFTSLARSFGRPVKPEETDIVAWVLAEAGKN VTAAAYTESLDAWDMAAAKMAAFHQTYDLYVTPATAYSAPKV…
			IAAld Dehydrogenase	1.2.1.3	B	K00128	2608422037	MRNQEKHFINGEWVASTGNETTEVINPATEEVIGTISLGTKEDLDQAVKA ARAAFPSFSKTSRNERVEMLENIVRGYEKRKDELVEVMTKELGAPLKVSE EVHYKMGYEHFSKAAEALKSYTFTEDRGGHTIIKEAIGVSGLITPWNFPT NQTSLKIAGAIAAGSPVVLKPAEITPFAAMILAEIIDEAGVPKGVFNLVN GTGDVIGDGISSHPDIDFVSFTGSGAVGSKIMENAADNVKKVALELGGKS PLIVLDDADVDEAAETAIHHIAMNTGQVCSAATRVLIPESMKDKFEKALL NALPKFTVGDPREDHATGPLVSKKQWDTVQSYIEKGIEEGATLLAGGTGK PDGIDKGYFAKHTIFTNVKNDMTIAQEEIFGPVMSVITYQDL…
						K00128	2608422436	MSKLTELIHKQKNVQTPAVQDRIRLLNDLKKAIKHHEKDILQALAHDLHK SEQEAYTTEIGMVYEEINHTVKHLHKWAKPSRAKTPLTHIGSKSMIIKEP YGSVLIIAPWNYPFQLALSPLVGAISAGNAVTLKPSELTPHVSNVIGTIV ESVFQEDLAAVVEGGVDVSTELLKLPFDYIFFTGSVAVGKVVMEAAAKHL TPVTLELGGKSPCIVMPDADIKLAAKRITFGKFTNAGQTCIAPDYLLVHE SIKENLLREMTTCIRDFYGDQPETNPHFGKNVSQRHFDRLSQFLSNGTIV TGGQRNEQELKIAPTILDHITWEDPVMQEEIFGPILPVIIFDSLQEAADM IKARPKPLALYLFTTNKETEAYILDNLSFGGGCINDTLMHVA…
						K00128	2608425515	MSSTTLQISSKLESFLQGTKKLYINGQFVTSHDNKTFSTPNPATGETLID VYEAGAADIDEAVKAAKKAFHGPWRSMSAAERARLMFKLADFMEEHQEEL AQLETLDNGKPINETTNADIPLAIEHMRYYAGWTTKMTGQTLPVSQGYFN YTRHEPVGVVGQIIPWNFPLLMAMWKMGAALATGCTIVLKPAEQTPLSAL YLAELVDKAGFPEGVINIVPGFGETAGEALTDHPDVNKLAFTGSTSVGKL IMEKAAKSIKRVTLELGGKSPNIILPDADLKKAIPGALNGVMFNQGQVCC AGSRVFVHRSQYDEVVDQMAKYATSLKQGAGLHHDTQIGPLVSKEQHERV LGYIEKGKSEGATAVVGGDCPYEAGYFVSPTVFRDVEDEMTI…
DAB 1A	Microbacterium	Pink Type Moderate Producer	IAM Hydrolase	3.5.1.4	A	K01426	2608979561	MTTEAFTVVEADVDRLRAALDTGRVTSVELVARYLNRIAAYDRSGIRLNS VPVLDPRAFDAARASDRRRARGEGIGPLDGIPFTAKDSYRVEGLPVASGS PAFAEVIAGDDAFAVARLREAGAVVLGLTNMPPMAAGGMQRGVYGRAESP YNGEYLASAFGSGSSNGSGTATAASFCAFGLGEETWSSGRAPASHNALVA YTPSRGVVSVRGNWPLVPTMDVVVPHTRTIGDLQHVLDAVVADDPQTGGD LWRTQPWIPLPRPSEVRPDSFARLEPLPLAGLRLAVPRIYVNGDPDNASP IVTRESVMRLWRGLRADLEAAGAEVVETDFPVVDRYEKLHDGDEDFLDRG FVTRRFLDDEVGDLAVWAMDTFLRTNGDPALRRLSDADPALI…
						K01426	2608980172	MTRLHDLSLVAQVDALRRGDLAPAALTAHYLDRAERFAGLGAFAEISPDA ARRRVAELPSAPDGALWGVPLADKDLVARAGTPTRYGSRSRADHVPTASD PLAAALDAAGAVNIGKTSTSEFGLTGFTEPLIHAPARDPWRLTAGAGGSS GGAAVAVAAGLLPAAVGSDGGGSIRIPSATVGVLGLKPSRGRLPIGSGFD SPDGLSVTGPIARSAEDAGFLLDALVGLEAFRYATAAPGDGPFVEAARRE PRELRIGVTTVSPWDDTEHIELDPDARAAVDTATAWLSDAGHAVADADWH PRGYAELFPVLWRASAARLPLTDDDMALVEPLTAWLVREGRRLSTLDLLD GLTAARAFERRTIADFSAFDAVLTPALAQSPQPVGSYAGHSP…
			IAAld Dehydrogenase	1.2.1.3	B	RAST	fig|6666666.326211.peg.447	MTIVEEGVSSVYAAPGTRGAVAEYRSRYGHYIGGEWVEPHSGEYFENITPVTGKPFCEVG RGDAHDIDRAVDAAWKAFASWKKTTPAERSVILNKIADRIEENLEKIAVAETWENGKPVR ETLAADIPLTVDHFRYFAGVLRAQEGSLSQLDENTVAYHFNEPLGVVGQIIPWNFPILMA AWKLAPALAAGNCVVIKPAEQTPASLLFLFDIIGDLLPAGVVNIVNGFGIEAGAPLAQHK RIRKIAFTGETTTGRLIMQYASQNLIPVTLELGGKSPNVFFEDVALPSDDAYYDKALEGF TMFALNQGEVCTCPSRSLIQRSIYDQFLGDGLERVKKVRQGNPLDPETMIGAQASNDQLE KILSYIDIGKQGGAKLLTGGERVDLGGDLSDGY…
						RAST	fig|6666666.326211.peg.1216	MSDPTPALVDPEVEASASASTDADDAALLARVQAPEGQGREIPDAATREVIGRAPVHTVA DVDAAVARARAAQPAWDALGHEERSRLLRAAADRIEANAEPLARLLSREQGKPLDGPNAR FEVGACAAWLRTAAATELKPEVVVDDGQVYAELHYRALGVVAAVGPWNWPMMITVWQIAP ALRMGNTVVVKPSEYTPLSVLALIDVITEMLPDDVLIAVSGDRDAGARLVSHPDVDKVMF TGSTATGRKIIESSAGNLARLTLELGGNDAGIVLPDVDPVAIAEGLFWGAFINTGQTCAA LKRLYVHDDVYDVVVEALADYAAQVPMGRGLDEGTVLGPLQNKQQFDIVDRLVQDAKASG GRVVLGGEPATDLGELFYRTTIVADVADGVALV…
						RAST	fig|6666666.326211.peg.2939	MMTFLPSYVNGAWWTPADDSDAAVVRDASTGEEIVRISTKGLDLTGAVEYARTTGQRSIG ELTFHQRAMVLKNLAIALNGRREELYALSERSGSTRRDSLSDVDGGIGVLFTFSSKARRE LPAGKVVLDGPIEPLSKDGSFLGRHVYTRLPGVAVQINAFNFPMWGALEKFAPAFLAGLP TIVKPATPTAYVAEAWVRMVVETGLLPEGSLQLVSGSVPGLFDLLDLGDTVGFTGSASTA ERLRAQAKPGVRFTSETDSINASILGPDAAPGTPEFDAYVKQLLVELTTKAGQKCTAIRR AIVPAGMTDAVAEALRAKIAERVVIGNPRAEGVTMGPVVSLEQRDEVLRQVRALEEAGGR FVVGSADAPEGAPADGAFLQPMLLAFADATTPA…
			Tryptophan decarboxylase	4.1.1.28	E	RAST	fig|6666666.326211.peg.2624	MTHSPAARMHEVSDETRAIVDMVLEYSRGRLTSEDTPLDKPLPAAELRRLAGRTIDEKGI GARKALGVFEHVLAPACITTDDPRYLSFIPSAPTKAAAAFDLVVSASALYGGSWLEGAGA VHAENEVLRWLAAEFGLPEGAGGVFVQGGTLGNLSALVAAREAARDRLADAGTPRPDAWR VVCSVEAHSSIASAARVMDVEVVGVPVGEDGVLRGDAVRAALEEHGHSVFAVVATAGSTN FGIVDDIADIARAVAGSGVWLHVDGAYGLTGMLSPRTRPLFAGVEHADSLVVDPHKWLFA PFDACALIYRDPELGRRAHTQHAEYLDTLTETSDWSPSDFAAHLTRRARGLPLWFSLATY GAAVYREAITSAIDLAQRIAEDIERRPELTLVR…
DAB 37A	Azospirillum	Pink Type High Producer	IAM Hydrolase	3.5.1.4	A	K01426	2708855306	MQGEHLWQWEAGALAEAIRQRRVSAREAVESCLARIAQVNPVINALTEIQ EQAALAAADKADQAVAAGGDLPPLHGVPATVKINVDQAGSATTNGVAPLV GLIAPVDSPPVANWRDAGTIFLGRSNAPAFSCRWFTDNAPHGRTLNPWNP GLNVGGSSGGAAAATATGMAPLAHCNDLAGSARLPAAACGVYGLRPTVGR VPAFNATAKAERSLCLQFGSAQGVIARSVGDIRLGLHSMARRDARDPAWV PAPLEQPDDAAPVRVALFTGEGEHRPDSHTAAALRQAADTLADAGYEVVE AAPPRFIETAELWMALLSNDCRTPAARAAFSMGDADFLHSLELTAACVPE MSPADMLAALSARTGLLREWQLFLETYPLLLMPTAWTAAFPV…
			IAAld Dehydrogenase	1.2.1.3	B	K00128	2708852888	MVSFNPDQIAHAIGSNIIGGRRVVGQGPALTVLRPSDARPFADLDTASAD QVDQAVEDAAHAFQHSDWARVEPRQRMKVLRRWADLIEADMEVLAPLEAA GSTRTIAETRAWDVWYTAETIRFFAEFADKVGGDVAATSADKLGLTITQP YGVIAAVAPWNLPLVMAGWKVAPALAAGNAVVLKPSEMTPFSVVRLAELA IEAGLPPGLFNIVQGDGRNVGDRLCRHPLVAKVTFTGSTRTGIAIMQACA ETGPKPVTLELGGKSPQLVFADASDLDKTAGIVARAITLNAGQVCVAGSR LLVQEQVADRVVSAIRDRFQALRPGPTWEAGTSLSPIISHPQADRIDGIV SRTVAAGAEVLTGGGRATGPQDGAFYQPTILAGVTREHEAVR…
						K00128	2708853103	MEFTVCDHHYIDGRWVAPLTPQDSIAVINPATQMTIGRVVSGGADDIDLA VAAARTAFPAFSTCPVRDRAALLERILALLEERSEEMAQAITREMGAAIT FSRASQVPFGIAHIRAAIEVLETYPFIRQRGTTATIKEAIGVCGLITPWN WPLYQITAKVAPAIAAGCTIVLKPSEASPFSAQLFAQIMHDAGTPAGVFN LVHGTGPQVGAALAAHPDVDMISITGSTRAGVLVAQAAAPTVKRVTQELG GKSPNILLDDADFDRVVPLGVASAFRNVGQSCSAPTRMLVPASRLAQVEE LAATAAAGMVVGDPLQEGTTLGPVSTQAQFDKVQAMIAIGMAEGALLVCG GPGRPAGLERGFFVRPTIFSQVRSTMRIAQEEIFGPVLCLIP…
						K00128	2708856436	MASQEFARNTPLIGGRWLAETSLGPVPHLNPANNRVQAELHVGGGREIDE AVAAAVKGQQAWAAMPMDKRRQVLEKWASLIEAEAAALTHLIALESGTPV MLGGGIGLALNWLRYYAGWADKITGELVEPIGAPGLNYTRHEPYGVVGLI IPWNSPIVASAMKVTPALAAGNAVVLKPPTLTPFLALRIAELALEAGLPD GVFNVVPGDAEAGNALVAHPDVAKISFTGGDTVARVVMRNCAEHLKPLAL ELGGKSANLIFADADLDAAAQMAAIHGTAVLSGQGCVLPTRAYVQDAVYD AFVEKVKAIVESLSIGDPLDPTKFIGPVISRGAADRIMGVIDRAKADGAS LITGGTRLGGDLAEGNFIAPTVFAAAHDSDVARQEIFGPVLT…
			Amine oxidase	1.4.3.4	C	K00274	2708856818	MAVEKLPLPAGRMTRRQLLSMIGTAAGSSVMYQAATSLGFAAESEFKGPP DLSGAPKGTSVLILGAGWAGLVAAYELGKAGYKVQVLEYREKAGGRAWTL RGGDTYTELGGFTQKVGFEKGNYLNPGPWRVPYHHRGVMHYYHELGVKLE PFFQINYNAYVHSKSAFGGKPQRYRHVLADFNGHVAELLAKLGHKGGLDG YVTKEDQEKLLAAMQDWGALDDNYAYTANAETSNRRGFEKDPGGGLSGEP IPSKPIEFSQLLQSGLWRAIGTGSGYEFQTALFQPEGGMDAGPLALAEKV KDKITFNAKVTEIHQDNAGVTVTYVDAKAGGAVKTAKADWCLCTIPASIL SQIKKNVSPAMDAAIDALPYEAAFKVGLEFKRRFWEQDEEIY…
						K00274	2708855304	MSLPDQFQVAIIGAGFAGLTAARALQAAGLSVIVLEARDRVGGRIHTRHA PDGTPIDVGGQWVGPTQDKVLALADELGVETFPAYEQGETLYWLEGRKSR CEGMLPPYDEETRVAVDGVFAKLDGLAATVNPEFPWLSPDAQALDSLSFE AWIEQASDVPAARFWMRFLARSVLASDARELSFLHVLCYIRAGGDLRTVI SMGGGAQERRFVKGAQHLAEKLADQVRPLIRFNSPVQAIAQDEKGVTIQY AGGSVKADRVIVTLPPALAGRLNYSPALPGPRDYLTQRMPMGACIKIQFF YDAPFWRAEGLSGMAVSDEGPMSLTYDNSPATGTPGVIVGFIEGDEAKHW TASSPAERRAAAIAELVHLFGPQAANVRHYEELSWLEEEFSR…
			Nitrilase	3.5.5.1	D	K01501	2708854972	MAPQFRAAVVQAAALPQDALASARKAAALVREAAANGARLIVFPEAFLGG YPKGASFGTPVGMRKPQGREDYRRYHAAAIALDGPEVELLAEAVRETDAF VVIGVIERDGGTVYCTALFFDGAKGLVAKHRKLMPTGAERLIWGFGDGST LPVIETALGRIGAVICWENYMPMLRMAMYDQGITLYCAPTADDRDSWAST MRHIALEGRCFVLSACQYITRGAYPADYDCALGDDPATVLLRGGSMIVAP LGAVLAGPFFDGETILYADIDPDEGVRGKYDFDVVGHYARPDIFTLNVNV APQQAVKRQGAR
			Tryptophan 2-monooxygenase	1.13.12.3	F	RAST	fig|6666666.326210.peg.5015	MAVEKLPLPAGRMTRRQLLSMIGTAAGSSVMYQAATSLGFAAESEFKGPPDLSGAPKGTS VLILGAGWAGLVAAYELGKAGYKVQVLEYREKAGGRAWTLRGGDTYTELGGFTQKVGFEK GNYLNPGPWRVPYHHRGVMHYYHELGVKLEPFFQINYNAYVHSKSAFGGKPQRYRHVLAD FNGHVAELLAKLGHKGGLDGYVTKEDQEKLLAAMQDWGALDDNYAYTANAETSNRRGFEK DPGGGLSGEPIPSKPIEFSQLLQSGLWRAIGTGSGYEFQTALFQPEGGMDAGPLALAEKV KDKITFNAKVTEIHQDNAGVTVTYVDAKAGGAVKTAKADWCLCTIPASILSQIKKNVSPA MDAAIDALPYEAAFKVGLEFKRRFWEQDEEIYG…

## Sheet: Supp. Table 5
Supplementary Table 5. Pearson's Chi Square Test of Independence. (A) Observed and expected counts to test the null hypothesis that chemical production from DABs is independent of duckweed genus. The chi square value is 20.32, degrees of freedom is 6 and the p value is 0.002. (B) Observed and expected counts to test the null hypothesis that Lemna genus is independent of pink-type DABs. The chi sq…
(A)						(B)							(C )
Observed						Observed							Observed
	Pink Type	Brown Type	No Color Change	Total			Pink type	Non Pink Type	Total					Brown Type	Non Brown Type	Total
Wolffia	3	4	0	7		Lemna	19	5	24				Wolffia	4	3	7
Lemna	19	1	4	24		Non Lemna	11	11	22				Non Wolffia	2	37	39
Spirodela	8	1	5	14		Total	30	16	46				Total	6	40	46
Landoltia	0	0	1	1
Total	30	6	10	46
Expected						Expected							Expected
	Pink Type	Brown Type	No Color Change	Total			Pink Type	Non Pink type	Total					Pink Type	Non Pink type	Total
Wolffia	4.56522	0.913043	1.52174	7		Lemna	15.6522	8.34783	24				Wolffia	0.913043	6.08696	7
Lemna	15.6522	3.13043	5.21739	24		Non Lemna	14.3478	7.65217	22				Non Wolffia	5.08696	33.913	39
Spirodela	9.13043	1.82609	3.04348	14		Total	30	16	46				Total	6	40	46
Landoltia	0.652174	0.130435	0.217391	1
Total	30	6	10	46
(Observed-Expected)^2/Expected						(Observed-Expected)^2/Expected							(Observed-Expected)^2/Expected
	Pink Type	Brown Type	No Color Change
Wolffia	0.536646	10.4369	1.52174				Pink type	Non Pink Type						Pink type	Non Pink Type
Lemna	0.716063	1.44988	0.284058			Lemna	0.716063	1.34262					Wolffia	10.4369	1.56553
Spirodela	0.139959	0.373706	1.25776			Non Lemna	0.781159	1.46467					Non Wolffia	1.87328	0.280992
Landoltia	0.652174	0.130435	2.81739
Chi square value	20.3167					Chi square	4.30451						Chi square	14.1567
P value	0.00243184					P value	0.0380114						P value	0.000168201

## Sheet: Supp. Table 6
Supplementary Table 6. UV 280 absorbance signal from HPLC was used to quantify free IAA. An IAA standard curve generated an equation of y = 783.36x - 42.23 and an R square value of 0.989. The concentration of free IAA in the samples was calculated by subtracting the concentration of free IAA in the LB medium sample and dividing by 20, which was the original volume (mL) of LB medium used for free …
			Replicate 1		Replicate 2		Replicate 3
Samples	Genus	Salkowski Result	Area	Concentration (µg/mL)	Area	Concentration (µg/mL)	Area	Concentration (µg/mL)	Mean Concentration (µg/mL)	% Standard Deviation
LB Medium	N/a	No Color Change	0	-0.00030456	0	-0.00030456	0	-0.00030456	-0.00030456	0
LB Medium- 5 µg/mL IAA Spike	N/a	Pink Color Change	50809	3.24271	48966	3.12508	44863	2.86319	3.07699	6.31378
DAB 3D	Bacillus	No Color Change	453	0.0286093	690	0.0437365	641	0.0406089	0.0376516	21.2087
DAB 1A	Microbacterium	Pink-type Moderate Producer	505669	32.2753	425494	27.158	260338	16.6164	25.3499	31.4971
Sp7	Azospirillum	Pink-type Low Producer	660780	42.1757	439556	28.0555	507377	32.3844	34.2052	21.149
DAB 37A	Azospirillum	Pink-type High Producer	14235	0.908282	9297	0.593101	10977	0.700331	0.733904	21.8353

## Sheet: Supp. Table 7
Supplementary Table 7. Presence of homologous tnaA gene in brown-type DABs.
Reference Strain	Reference Gene	Function	EC Number	Enzyme Letter in Figure 2	DAB Strain	DAB Genus	DAB Sequence Identity	DAB Sequence Similarity
E. coli (K-12 MG1655)	tnaA	Tryptophanase	4.1.99.1	G	31B	Aeromonas	249/469 (53%)	330/469 (70%)
					33C	Chryseobacterium	208/469 (44%)	303/469 (65%)
					34A	Aeromonas	250/469 (53%)	330/469 (70%)
					34C	Aeromonas	250/469 (53%)	330/469 (70%)
					37D	Chryseobacterium	211/469 (45%)	301/469 (64%)
					39B	Aeromonas	394/471 (84%)	419/471 (89%)
